# Supplementary material for: Predicting the Non-Deterministic Response of a Micro-Scale Mechanical Model Using Generative Adversarial Networks
Source: Materials (Basel). 2022 Jan 26;15(3):965. doi: 10.3390/ma15030965 (PMC8838419; doi:10.3390/ma15030965)
Supplement: Supplementary file 1 [file materials-15-00965-s001.zip]

Archive with 9 entries (9 files):
- Figure S1a.pdf
- Figure S1b.pdf
- Figure S1c.pdf
- Figure S2.pdf
- Figure S3a.pdf
- Figure S3b.pdf
- Figure S4.pdf
- GANs_Matlab_micro.zip
- Node_numbering.jpg
